# Supplementary material for: Transcriptome Sequencing and Comparison of Venom Glands Revealed Intraspecific Differentiation and Expression Characteristics of Toxin and Defensin Genes in Mesobuthus martensii Populations
Source: Toxins (Basel). 2022 Sep 11;14(9):630. doi: 10.3390/toxins14090630 (PMC9503625; doi:10.3390/toxins14090630)
Supplement: Supplementary file 1 [file toxins-14-00630-s001.zip]

Archive with 4 entries (4 files):
- Supplementary Figure S1 Table S1 Table S2.pdf
- Supplementary Information S1.xls
- Supplementary Information S2.xlsx
- Supplementary Information S3.pdf
