# Supplementary material for: Transcriptome Sequencing and Comparison of Venom Glands Revealed Intraspecific Differentiation and Expression Characteristics of Toxin and Defensin Genes in Mesobuthus martensii Populations
Source: Toxins (Basel). 2022 Sep 11;14(9):630. doi: 10.3390/toxins14090630 (PMC9503625; doi:10.3390/toxins14090630)
Supplement: Supplementary file 1 [file toxins-14-00630-s001.zip › Supplementary Information S1.xls]

## Sheet: Sheet1
Supplementary Information S1. The genetic distance of COI sequences of 44 populations of Mesobuthus martensii in China is 0.2% to 6.2%. These 44 localities cover the representative sites of the distribution area of M. martensii in China [12], so it supports that the wild populations in this study of M. martensii belong to the same species.
GenBank	KC141985.1	KC141984.1	KC141987.1	KC141986.1	KC141983.1	KC141988.1	KC141982.1	KC141981.1	KC141995.1	KC141994.1	KC141990.1	KC141989.1	KC141991.1	KC141993.1	KC141992.1	KC141996.1	KC141998.1	KC141997.1	KC142002.1	KC142001.1	KC142000.1	KC141999.1	KC142003.1	KC142006.1	KC142005.1	KC142004.1	KC142009.1	KC142008.1	KC142007.1	KC142010.1	KC142021.1	KC142020.1	KC142019.1	KC142018.1	KC142017.1	KC142014.1	KC142012.1	KC142013.1	KC142015.1	KC142011.1	KC142016.1	KC142023.1	KC142022.1	KC142024.1
KC141985.1
KC141984.1	0.00198387
KC141987.1	0.00597175	0.00397445
KC141986.1	0.00397445	0.00198387	0.00198387
KC141983.1	0.00397445	0.00198387	0.00597175	0.00397445
KC141988.1	0.00397445	0.00198387	0.00597175	0.00397445	0.00397445
KC141982.1	0.00397445	0.00198387	0.00597175	0.00397445	0.00397445	0.00397445
KC141981.1	0.0100178	0.00800065	0.0120418	0.0100178	0.0100178	0.0059903	0.0059903
KC141995.1	0.00800065	0.0100178	0.0140727	0.0120418	0.0120418	0.0120418	0.00800065	0.0100493
KC141994.1	0.0182503	0.0161946	0.0203129	0.0182503	0.0182503	0.0182503	0.014146	0.0162463	0.010038
KC141990.1	0.0182294	0.0161762	0.0202897	0.0182294	0.01413	0.0182294	0.01413	0.0162278	0.0141749	0.0162463
KC141989.1	0.016125	0.0140854	0.0181715	0.016125	0.0120527	0.016125	0.0120527	0.01413	0.0120907	0.014146	0.00198999
KC141991.1	0.0182087	0.0161579	0.0202664	0.0182087	0.014114	0.0182087	0.014114	0.0162093	0.0141588	0.0162278	0.00801673	0.00598367
KC141993.1	0.0203081	0.018246	0.0223773	0.0203081	0.0161909	0.0203081	0.0161909	0.0224495	0.0203734	0.0224755	0.01413	0.0120527	0.014114
KC141992.1	0.0160922	0.0140569	0.0181345	0.0160922	0.0120283	0.0160922	0.0120283	0.0141013	0.0120662	0.0182878	0.010038	0.00799176	0.0100268	0.0161579
KC141996.1	0.022194	0.0201424	0.0201424	0.0180976	0.0180976	0.022194	0.0180976	0.0202066	0.0181551	0.0244594	0.0202897	0.0181715	0.0202664	0.0265366	0.0181345
KC141998.1	0.030696	0.0286006	0.0327984	0.030696	0.030696	0.030696	0.0265123	0.0286939	0.0265985	0.0330846	0.0330454	0.0308249	0.0330062	0.0394831	0.0307603	0.0286006
KC141997.1	0.0328674	0.0307603	0.0349815	0.0328674	0.0328674	0.0328674	0.0286604	0.0308612	0.028754	0.0352887	0.0352465	0.0330062	0.0352045	0.0417229	0.0329366	0.0307603	0.00198781
KC142002.1	0.0373401	0.0394831	0.0437909	0.0416333	0.0373401	0.0416333	0.0373401	0.0439389	0.0374649	0.0462688	0.0441298	0.0418129	0.0440758	0.0418129	0.0417229	0.0394831	0.048292	0.0505902
KC142001.1	0.0352045	0.0373401	0.0416333	0.0394831	0.0352045	0.0394831	0.0352045	0.0417735	0.0353217	0.044088	0.0419543	0.0396527	0.0419032	0.0396527	0.0395677	0.0373401	0.0461117	0.0483974	0.00998657
KC142000.1	0.0331858	0.0353217	0.0396155	0.0374649	0.0331858	0.0374649	0.0331858	0.0397489	0.0332962	0.042057	0.039921	0.0376259	0.0398724	0.0376259	0.0375452	0.0353217	0.0484571	0.0484571	0.0120418	0.0100178
KC141999.1	0.0353217	0.0374649	0.0417735	0.0396155	0.0353217	0.0396155	0.0353217	0.0419147	0.0354397	0.0442382	0.0420968	0.0397864	0.0420454	0.0397864	0.0397008	0.0374649	0.0462688	0.0462688	0.0100178	0.00800065	0.00198387
KC142003.1	0.035364	0.03751	0.0418243	0.0396635	0.035364	0.0396635	0.035364	0.0419659	0.0354823	0.0442926	0.0421484	0.0398348	0.0420968	0.0398348	0.0397489	0.03751	0.0463258	0.0486235	0.014146	0.0121043	0.014191	0.0121427
KC142006.1	0.0331154	0.0352465	0.0395307	0.0373849	0.0331154	0.0373849	0.0373849	0.0439926	0.03751	0.0463258	0.0441839	0.0418637	0.0441298	0.0418637	0.0417735	0.0395307	0.0483515	0.050653	0.0161433	0.010038	0.0161946	0.014146	0.01413
KC142005.1	0.0354397	0.0375906	0.0419147	0.0397489	0.0354397	0.0397489	0.0354397	0.042057	0.0355585	0.0443895	0.0422403	0.039921	0.0421885	0.039921	0.0398348	0.0375906	0.0464271	0.0487304	0.0100493	0.00802567	0.0100809	0.00805085	0.0121812	0.014191
KC142004.1	0.0310283	0.0331548	0.0374298	0.0352887	0.0310283	0.0352887	0.0310283	0.0375553	0.0311311	0.0421085	0.0377171	0.0354397	0.0376715	0.0354397	0.035364	0.0331548	0.0418752	0.0441421	0.0141749	0.0121289	0.01422	0.0121674	0.0163657	0.0183844	0.0039903
KC142009.1	0.0266229	0.0287204	0.0329366	0.0308249	0.0266229	0.0308249	0.0308249	0.0373053	0.0309263	0.0418243	0.0374649	0.0352045	0.0374199	0.0352045	0.0351298	0.0329366	0.0373053	0.0395307	0.0140854	0.0120527	0.01413	0.0120907	0.0162611	0.0141588	0.0121289	0.00802567
KC142008.1	0.0350555	0.0371816	0.0414553	0.0393149	0.0350555	0.0393149	0.0350555	0.0415943	0.0351717	0.0438976	0.0417735	0.0394831	0.0417229	0.0439804	0.0351298	0.0371816	0.0437498	0.0460119	0.0222852	0.016125	0.0223569	0.0202897	0.0245612	0.0182669	0.0203548	0.0203548	0.0202249
KC142007.1	0.030696	0.0327984	0.0370245	0.0349079	0.030696	0.0349079	0.030696	0.0371471	0.0307965	0.0416446	0.0373053	0.0350555	0.0372607	0.0394831	0.0307603	0.0327984	0.0392783	0.0415053	0.0265366	0.0203081	0.0266229	0.0245327	0.0245612	0.0224961	0.0246124	0.0203548	0.0202249	0.0039903
KC142010.1	0.0223569	0.0244311	0.0244311	0.0265123	0.0223569	0.0223569	0.0265123	0.0286939	0.0265985	0.03735	0.0330454	0.0308249	0.0330062	0.0352045	0.0307603	0.0286006	0.0373053	0.0395307	0.0393515	0.0372162	0.0352045	0.0373401	0.0418637	0.0351298	0.0374649	0.0330454	0.0244534	0.0370588	0.0370588
KC142021.1	0.0309263	0.0288144	0.0330454	0.0309263	0.0309263	0.0309263	0.0309263	0.0374298	0.0352887	0.0419659	0.0419147	0.0396155	0.0375452	0.0396155	0.0352465	0.0373053	0.0417343	0.0439926	0.043603	0.0371816	0.0394462	0.0415943	0.0439926	0.037226	0.0417343	0.0372705	0.0327984	0.045758	0.045758	0.0287204
KC142020.1	0.0331154	0.0309916	0.0352465	0.0331154	0.0331154	0.0331154	0.0331154	0.0396635	0.03751	0.0442382	0.0441839	0.0418637	0.0353217	0.0418637	0.0374649	0.0395307	0.0439926	0.0462688	0.0458566	0.0393988	0.0416837	0.0438441	0.0462688	0.0394462	0.0439926	0.0394937	0.0349815	0.0480238	0.0480238	0.0308898	0.00198781
KC142019.1	0.0223826	0.0203129	0.0244594	0.0223826	0.0223826	0.0223826	0.0223826	0.0287275	0.0266295	0.033124	0.0330846	0.0308612	0.0330454	0.0352465	0.0307965	0.028634	0.03735	0.0395784	0.0436967	0.0372607	0.0395307	0.0416837	0.044088	0.0373053	0.0418243	0.03735	0.0328674	0.041367	0.041367	0.020248	0.0162611	0.0183633
KC142018.1	0.0308612	0.028754	0.0329756	0.0308612	0.0308612	0.0308612	0.0308612	0.03735	0.0352137	0.0418752	0.0418243	0.0395307	0.0417735	0.0395307	0.0394462	0.037226	0.0352137	0.0374298	0.0435097	0.041367	0.039362	0.0415053	0.0438976	0.0371471	0.0416446	0.0371914	0.0285412	0.041367	0.041367	0.0244818	0.0203129	0.022429	0.0203548
KC142017.1	0.0308612	0.028754	0.0329756	0.0308612	0.0308612	0.0308612	0.0308612	0.03735	0.0352137	0.0418752	0.0418243	0.0395307	0.0417735	0.0395307	0.0394462	0.037226	0.0352137	0.0374298	0.0435097	0.041367	0.039362	0.0415053	0.0438976	0.0371471	0.0416446	0.0371914	0.0285412	0.041367	0.041367	0.0244818	0.0203129	0.022429	0.0203548	0
KC142014.1	0.0330846	0.0309629	0.0352137	0.0330846	0.0330846	0.0330846	0.0330846	0.0396262	0.0374749	0.0441963	0.0441421	0.0418243	0.044088	0.0418243	0.0417343	0.0394937	0.0374749	0.0397115	0.0458136	0.0436558	0.0416446	0.043803	0.046225	0.0394093	0.0439511	0.0394568	0.030732	0.0436558	0.0436558	0.026654	0.0224549	0.0245898	0.0225015	0.00198999	0.00198999
KC142012.1	0.0330454	0.0309263	0.0351717	0.0330454	0.0330454	0.0330454	0.0330454	0.0395784	0.0374298	0.0441421	0.044088	0.0417735	0.0440341	0.0417735	0.0416837	0.0394462	0.0374298	0.0396635	0.045758	0.043603	0.0415943	0.0437498	0.0461683	0.039362	0.0438976	0.0394093	0.030696	0.043603	0.043603	0.0266229	0.022429	0.0245612	0.0224755	0.00198781	0.00198781	0.00399471
KC142013.1	0.0308612	0.028754	0.0329756	0.0308612	0.0308612	0.0308612	0.0308612	0.03735	0.0352137	0.0418752	0.0418243	0.0395307	0.0417735	0.0395307	0.0394462	0.037226	0.0352137	0.0374298	0.0435097	0.041367	0.039362	0.0415053	0.0438976	0.0371471	0.0416446	0.0371914	0.0285412	0.041367	0.041367	0.0244818	0.0203129	0.022429	0.0203548	0	0	0.00198999	0.00198781
KC142015.1	0.0329756	0.0308612	0.0350972	0.0329756	0.0329756	0.0329756	0.0329756	0.0394937	0.03735	0.0440464	0.0439926	0.0416837	0.0439389	0.0373849	0.0415943	0.039362	0.03735	0.0395784	0.0456597	0.0435097	0.0415053	0.0436558	0.0460682	0.0392783	0.043803	0.0393254	0.0306319	0.0435097	0.0435097	0.0265675	0.0223826	0.0245102	0.022429	0.00198387	0.00198387	0.00398675	0.00398236	0.00198387
KC142011.1	0.0330846	0.0309629	0.0352137	0.0330846	0.0330846	0.0330846	0.0330846	0.0396262	0.0374749	0.0441963	0.0418752	0.0395784	0.0418243	0.0395784	0.0394937	0.0394937	0.0374749	0.0397115	0.0458136	0.0436558	0.0416446	0.043803	0.046225	0.0394093	0.0439511	0.0394568	0.030732	0.0436558	0.0436558	0.026654	0.0224549	0.0245898	0.0225015	0.00198999	0.00198999	0.00399912	0.00399471	0.00198999	0.00398675
KC142016.1	0.0308612	0.028754	0.0329756	0.0308612	0.0308612	0.0308612	0.0308612	0.03735	0.0352137	0.0418752	0.0418243	0.0395307	0.0417735	0.0395307	0.0394462	0.037226	0.0352137	0.0374298	0.0435097	0.041367	0.039362	0.0415053	0.0438976	0.0371471	0.0416446	0.0371914	0.0285412	0.041367	0.041367	0.0244818	0.0203129	0.022429	0.0203548	0.00198387	0.00198387	0.00398675	0.00398236	0.00198387	0.00397445	0.00398675
KC142023.1	0.0373849	0.0395307	0.0438441	0.0416837	0.0416837	0.0373849	0.0416837	0.0439926	0.0418243	0.0530392	0.0529729	0.0505902	0.0529068	0.0508128	0.0504796	0.0525595	0.0549458	0.0572856	0.0548088	0.0526094	0.0505902	0.0527905	0.0575407	0.0504796	0.0529729	0.0483515	0.0436967	0.0480238	0.0480238	0.0393988	0.0481871	0.0504796	0.0437498	0.0394462	0.0394462	0.0417343	0.0416837	0.0394462	0.0415943	0.0417343	0.0394462
KC142022.1	0.0373849	0.0395307	0.0438441	0.0416837	0.0416837	0.0373849	0.0416837	0.0439926	0.0418243	0.0530392	0.0529729	0.0505902	0.0529068	0.0508128	0.0504796	0.0525595	0.0549458	0.0572856	0.0548088	0.0526094	0.0505902	0.0527905	0.0575407	0.0504796	0.0529729	0.0483515	0.0436967	0.0480238	0.0480238	0.0393988	0.0481871	0.0504796	0.0394462	0.0394462	0.0394462	0.0417343	0.0416837	0.0394462	0.0415943	0.0417343	0.0394462	0.00397445
KC142024.1	0.0417735	0.0439389	0.0439389	0.0461117	0.0461117	0.0417735	0.0461117	0.0484571	0.0462688	0.0576136	0.0575407	0.0551198	0.057468	0.0463127	0.0549983	0.0570872	0.0595115	0.0618832	0.0546887	0.0524944	0.0504796	0.0526747	0.0574128	0.0503696	0.0528563	0.0482463	0.043603	0.0524944	0.0524944	0.0394831	0.0480826	0.0503696	0.0481871	0.039362	0.039362	0.0416446	0.0415943	0.039362	0.037226	0.0416446	0.039362	0.00799176	0.00799176
