# Supplementary material for: Transcriptome Sequencing and Comparison of Venom Glands Revealed Intraspecific Differentiation and Expression Characteristics of Toxin and Defensin Genes in Mesobuthus martensii Populations
Source: Toxins (Basel). 2022 Sep 11;14(9):630. doi: 10.3390/toxins14090630 (PMC9503625; doi:10.3390/toxins14090630)
Supplement: Supplementary file 1 [file toxins-14-00630-s001.zip › Supplementary Information S2.xlsx]

## Sheet: Sheet1
Supplementary Information S2. The FPKM of toxin and defensin genes of different populations and sexes in the gene expression of Mesobuthus martensii (MM) and Mesobuthus eupeus (ME) in China. The populations of M. martensii: 1-BD, Baoding; 2-HL, Helan; LY, Luoyang (3-LYF, the females from Luoyang; 3’-LYM, the males from Luoyang); LZ, Lanzhou (4-LZF, the females from Lanzhou); 5-SD, Suide; SZ, Shuo…
Gene name	Gene ID	MEYCF FPKM	MEYCM FPKM	MMBD FPKM	MMHL FPKM	MMLYF FPKM	MMLYM FPKM	MMLZF FPKM	MMSD FPKM	MMSZF FPKM	MMSZM FPKM	MMTS FPKM	MMWNF FPKM	MMWNM FPKM	MMWZF FPKM	MMYC FPKM	Nr
BmKNaTx2	MMa13616	0.26	0.29	1183.93	3715.16	353.47	128.72	1878.19	1969.57	2931.2	1829.22	2172.88	1381.65	779.33	2293.52	679.14	O61705.1|2.1e-44|RecName: Full=Neurotoxin BmK-M10; AltName: Full=Alpha-neurotoxin TX9; AltName: Full=BmK AngM1; AltName: Full=BmK-X; Short=BmKX; AltName: Full=BmK10; AltName: Full=BmKalphaTx9; AltName: Full=Bmk M10; Short=BmkM10; AltName: Full=Neurotoxin M10; Flags: Precursor
BmKNaTx3	MMa13619	9.01	14.93	22809.6	105407	18159.4	5193.07	48012.6	60181.6	70550.6	36465.4	66038.5	46377.8	31010	65125.8	32851.5	ABL62806.1|2.5e-45|neurotoxin BmK9 precursor [Mesobuthus martensii]
BmKNaTx4	MMa17865	1446.82	1586.71	1794.49	921.93	2357.33	1355.6	153.98	181.23	360.26	149.42	204.31	167.68	152.01	255.41	319.03	Q9UAC9.1|2.7e-46|RecName: Full=Beta-toxin BmKAS; Short=BmK AS; Short=BmK-AS; AltName: Full=BmK-PL; Flags: Precursor
BmKNaTx5	MMa17864	1305.97	1474.52	1209.74	2916.1	2134.35	413.1	60.42	356.08	408.16	317.25	285.68	300.61	243.95	699.64	1101.09	Q9UAC8.1|4.2e-38|RecName: Full=Beta-toxin BmKAs1; Short=BmK AS-1; AltName: Full=BmK activator of skeletal-muscle ryanodine receptor; AltName: Full=Toxin BmP09; Flags: Precursor
BmKNaTx6	MMa17854	748.82	722.65	3815.69	7425.43	3029.71	2587.79	1380.73	2512.59	4287.72	3108.76	3448.23	2051.54	1385.32	2274.3	1933	Q9NBW2.1|1.3e-29|RecName: Full=Toxin BmKBT; Short=BmK BT; AltName: Full=BmKabT; Short=BmK abT; Flags: Precursor
BmKNaTx7	MMa17853	1.4	5.96	372.49	439.81	208.64	228.88	57.63	221.79	184.58	148.32	152.1	147.88	48.15	163.41	241.96	M4GX67.1|1.0e-28|RecName: Full=BmKBT-like peptide; AltName: Full=Beta-toxin BmKBy; Flags: Precursor
BmKNaTx8	MMa17863	32.79	79.5	200.85	1321.78	665.36	737.61	420.89	475.21	711.88	567.3	707.73	530.38	568.94	640.44	285.74	AMX81481.1|1.1e-07|venom toxin meuTx21 [Mesobuthus eupeus]
BmKNaTx9	MMa21232	2216.51	1580.09	2869.05	2090.18	1026.51	2199.73	1712.39	1776.04	2755.54	2863.95	2077.08	3238.94	2008.87	2247.28	2269.99	A0F0C2.2|2.9e-44|RecName: Full=Mesotoxin-1; Flags: Precursor
BmKNaTx10	MMa26033	12.6	10.17	47.73	24.78	25.81	31.61	29.86	28.35	32.23	39.3	24.11	51.23	28.04	25.49	43.03	ABR21045.1|1.4e-24|venom toxin-like peptide-5 [Mesobuthus eupeus]
BmKNaTx11	MMa29117	0	0	853.61	4595.92	2789.12	2557.17	1333.12	2040.85	4641.17	1184.93	1586.33	3305.22	974.72	2121.98	2276.71	Q9BKJ1.1|1.9e-39|RecName: Full=Anti-neuroexcitation peptide 2; Short=BmKANEP2; AltName: Full=Anti-neuroexcitation peptide II; Short=ANEPII; Flags: Precursor
BmKNaTx15	MMa32661	72.63	28.9	1304.88	3391.57	2164.8	1822.82	4742.73	2870.18	1829.31	2161.85	3354.29	4576.12	2380.85	3481.62	1749.08	O77091.1|3.4e-40|RecName: Full=Beta-insect excitatory toxin BmK IT-AP; AltName: Full=Bm33-I; AltName: Full=BmKITAP; AltName: Full=Insect toxin analgesic peptide; Flags: Precursor
BmKNaTx17	MMa32663	0	0	260.51	118.59	337.05	248.63	87.04	157.96	244.67	309.87	138.59	377.36	261.11	95.73	84.41	O61668.1|2.0e-37|RecName: Full=Beta-insect excitatory toxin BmKIT1; AltName: Full=Bm32-VI; AltName: Full=BmK IT1; Short=BmK IT; Short=BmKIT; Short=BmKIT1; AltName: Full=BmK-betaIT; Flags: Precursor
BmKNaTx18	MMa35303	0	0	3.97	6.02	8.97	17.6	6.22	6.39	3.89	47.85	5.63	4.07	5.64	1.53	9.02
BmKNaTx22	MMa37864	0	0	148.07	116.25	171.14	150.53	73.31	65.29	209.21	193.02	14.01	242.09	145.97	73.64	82.7	P68725.1|3.9e-06|RecName: Full=Insect toxin 2-13; AltName: Full=LqhIT2-13; Flags: Precursor
BmKNaTx23	MMa43956	105.66	81.64	171.26	411.82	167.17	138.99	280.13	254.12	209.91	157.64	325.61	270.11	243.24	441.93	243.59	ABR21048.1|4.2e-40|venom sodium channel toxin-4 [Mesobuthus eupeus]
BmKNaTx24	MMa43955	105.66	81.64	171.26	411.82	167.17	138.99	280.13	254.12	209.91	157.64	325.61	270.11	243.24	441.93	243.59	ABR21048.1|4.2e-40|venom sodium channel toxin-4 [Mesobuthus eupeus]
BmKNaTx28	MMa46992	37.93	58.03	7.87	5.92	6.4	6.52	8.34	9.07	9.43	8.68	11.57	6.39	5.16	7.08	12.83	P68726.1|1.0e-13|RecName: Full=Insect toxin 2-53; AltName: Full=LqhIT2-53; Flags: Precursor
BmKNaTx29	MMa53032	0.67	0	0.14	42.87	74.95	192.94	3.3	6.26	250.27	335.21	7.69	2.18	81.24	13.22	44.66	AMX81461.1|3.8e-36|sodium channel toxin meuNa10 [Mesobuthus eupeus]
BmKNaTx31	MMa55372	0.05	0.11	352.92	1813.94	360.32	312.32	358.41	667.8	351.5	348.06	1598.01	512.95	429.82	658.25	543.81	Q9NJC7.1|4.6e-40|RecName: Full=BmK AGP-SYPU2; AltName: Full=Alpha-neurotoxin Tx11; AltName: Full=Alpha-toxin 2; AltName: Full=BmKalpha2; AltName: Full=BmKalphaTx11; AltName: Full=BmKalphaTx11'; AltName: Full=Toxin BmTX11'; AltName: Full=Toxin Bmka2; Flags: Precursor
BmKNaTx40	MMa13212	1799.76	1006.23	2908.75	6385.31	2978.33	2327.7	3875.04	3169.02	3370	2382.33	4614.82	4242.97	3383.33	5045.77	3564.34	ABR21048.1|3.0e-43|venom sodium channel toxin-4 [Mesobuthus eupeus]
BmKNaTx42	MMa20191	0	0	46.72	7.06	11.43	0	7.18	11.58	51.44	18.95	3.62	33.85	15.23	0	3.9	P0DMH9.1|7.9e-07|RecName: Full=Alpha-toxin BmalphaTx47; Flags: Precursor
BmKNaTx44	MMa23370	0	0	3300.75	16.08	4383.32	2382.25	66.95	792.47	21742.2	14355.1	89	705.51	493.89	77.34	320.37	Q9NJC4.1|8.8e-21|RecName: Full=Toxin BmKaTx17; AltName: Full=Alpha-neurotoxin Tx17; AltName: Full=BmKalphaTx17; Flags: Precursor
BmKNaTx48	MMa41588	19.55	104.96	363.57	309.95	162.49	314.39	159.13	177.47	183.81	366.87	240.15	185.16	388.6	205.61	246.94	ACD11837.1|2.9e-07|hypothetical protein [Isometrus maculatus]
BmKNaTx52	MMa47685	1.54	0	0.64	0.61	1.33	1.36	0	0.65	18.34	3.3	0	0	0	1.86	0.67	AMX81458.1|2.4e-09|sodium channel toxin meuNaTx-1 [Mesobuthus eupeus]
BmKNaTx54	MMa55680	0	0	2.24	0.71	56.82	13.39	0	0	0	0.76	0	0.77	0	0	0	P45697.2|6.8e-35|RecName: Full=Alpha-like toxin BmK-M1; AltName: Full=BmK I; AltName: Full=BmK-I; Short=BmKI; AltName: Full=BmK1; AltName: Full=Bmk M1; Short=BmKM1; Flags: Precursor
BmKNaTx61	MMa14634	0	0	21.48	0	6.05	16.06	2.85	6.09	52.42	12.04	0	20.93	0	5.74	18.54	AAK28342.1|7.4e-14|anti-neuroexcitation peptide III precursor [Mesobuthus martensii]
BmKNaTx62	MMa12627	0.44	0.84	8461.14	8979.25	7270.28	6001.82	2725.96	2356.53	5929.07	6402.61	3805.75	16749.3	5256.44	2830.99	5746.41	Q9GQW3.1|2.3e-45|RecName: Full=Toxin BmKaIT1; Short=BmKalphaIT1; AltName: Full=Alpha-neurotoxin IT01; AltName: Full=Alpha-neurotoxin TX12; AltName: Full=BmKalphaIT01; AltName: Full=BmKalphaTx12; Flags: Precursor
BmKNaTx63	MMa29116	0	0.2	109.01	238.94	165.3	102.53	34.09	90.17	394.8	58.95	45.89	144.83	35.93	66.09	115.69	AMX81453.1|3.3e-27|sodium channel toxin meuNa6 [Mesobuthus eupeus]
BmKNaTx64	MMa34629	2691.97	5531.17	43933.2	110660	52496.9	35551.5	26037.3	24084.7	29828.7	19231.1	57950.4	31887.2	23332.7	48287.9	21443.1	Q9GNG8.1|6.3e-47|RecName: Full=Toxin BmKaTX15; AltName: Full=Alpha-neurotoxin Tx15; AltName: Full=BmKalphaTx15; AltName: Full=KTc; AltName: Full=Na+ channel toxin BmKT'; Flags: Precursor
BmKNaTx65	MMa38588	33.94	39.34	10.12	153.82	4.42	16.73	63.56	2.89	7.6	9.4	188.08	55.85	8.8	108	86.92	B7SNV8.1|6.4e-11|RecName: Full=Toxin Pg8; Flags: Precursor
BmKaKTx1	MMa16285	0	0	133.1	0	0	1.68	0	0	0	1.65	2.48	0	15.44	0	3.72	A0A059UEE4.1|6.2e-16|RecName: Full=Potassium channel toxin alpha-KTx 27.4; AltName: Full=Toxin Mgib23; Flags: Precursor
BmKaKTx2	MMa16284	0	0	175.59	0.33	0	112.96	0.32	0.66	0	316.69	22.11	0.66	158.65	0.32	27.83	A0A059UEE4.1|1.4e-08|RecName: Full=Potassium channel toxin alpha-KTx 27.4; AltName: Full=Toxin Mgib23; Flags: Precursor
BmKaKTx4	MMa21265	401.41	671.08	91.03	394.67	54.92	37.55	30.08	55.06	71.8	50.45	123.03	35.44	16.25	95.33	37.69	Q9TVX3.1|4.9e-28|RecName: Full=Potassium channel toxin alpha-KTx 5.3; AltName: Full=Neurotoxin BmP05; AltName: Full=Potassium ion channel blocker P05; Flags: Precursor
BmKaKTx8	MMa26036	744.71	492.75	185.5	138.44	97.72	96.03	126.05	77.55	126.44	119.27	239.6	230.21	105.46	120.9	120.64	Q5F1N4.1|6.4e-40|RecName: Full=Toxin BmTxKS4; AltName: Full=KS3 toxin; Flags: Precursor [Mesobuthus martensii]
BmKaKTx10	MMa35044	370.92	2481.21	109.7	4.42	9.18	321.87	5.18	0.37	8	271.67	16.67	2.09	120.26	2.98	66.96	Q95NJ8.1|6.9e-17|RecName: Full=Potassium channel toxin alpha-KTx 17.1; AltName: Full=BmKK4; AltName: Full=Toxin Kk4; AltName: Full=Toxin TXKs4; Flags: Precursor
BmKaKTx12	MMa35043	18.76	61.07	27.89	0	0	57.88	0	0	0	52.03	15.89	0	137.46	0	7.66	Q95NJ8.1|1.6e-11|RecName: Full=Potassium channel toxin alpha-KTx 17.1; AltName: Full=BmKK4; AltName: Full=Toxin Kk4; AltName: Full=Toxin TXKs4; Flags: Precursor
BmKaKTx13	MMa35048	0	53.27	497.27	612.94	930.89	877.7	175.52	278.27	706.58	1187.3	228.56	453.63	474.51	236.65	445.51	B8XH44.1|1.3e-25|RecName: Full=Potassium channel toxin alpha-KTx 27.1; AltName: Full=Toxin BoiTx771; Short=Toxin Tx771; Flags: Precursor
BmKaKTx14	MMa43624	0	0	27.51	136.81	49.84	51.32	12.58	13.34	21.43	16.35	53.44	25.19	8.09	21.01	24.71	Q9NII6.1|7.3e-23|RecName: Full=Potassium channel toxin alpha-KTx 1.5; AltName: Full=BmTX1; AltName: Full=Neurotoxin TX1; Flags: Precursor
BmKaKTx16	MMa43630	0	0	1.73	18.8	2.83	2.49	6.69	4.16	0.63	1.07	6.09	9.87	12.82	4.32	3.98
BmKaKTx17	MMa43621	57.63	64.22	231.22	542.31	249.53	181.8	108.11	149.28	206.5	134.8	138.27	153.47	76.97	286.15	200.07	Q8MQL0.1|5.2e-17|RecName: Full=Potassium channel toxin alpha-KTx 16.3; AltName: Full=Charybdotoxin-like toxin 1; AltName: Full=Kchtx1; Short=KTX1; Flags: Precursor
BmKaKTx19	MMa01676	125.06	69.09	629.34	3630.47	1302.8	1036.3	896.29	1363.09	1196.87	284.14	866.93	1836.61	718.17	1878.33	962.68	Q9U8D1.1|5.0e-16|RecName: Full=Potassium channel toxin alpha-KTx 9.2; AltName: Full=Neurotoxin BmP03; AltName: Full=Potassium ion channel blocker P03; Flags: Precursor
BmKaKTx23	MMa05343	9.11	368.02	2490.09	0	0	2424.3	0	0	0	6707.88	218.82	0	2095.2	0	16.99	A7KJJ7.1|1.7e-26|RecName: Full=Potassium channel blocker alpha-KTx 26.1; AltName: Full=Neurotoxin BmK86; Flags: Precursor
BmKaKTx25	MMa31503	6.63	6.35	19.87	3.97	7.18	23.93	6.81	17.05	61.81	38.54	19.53	14.26	11.4	5.41	15.95	A9QLM3.1|6.0e-14|RecName: Full=Toxin KTx8; Short=LmKTx8; Flags: Precursor
BmKaKTx27	MMa16352	392.83	401.52	100.41	107.16	85.01	60.66	68.57	72.26	116.8	88.15	65.3	75.69	37.68	90.41	78.15	B5KF99.1|7.6e-20|RecName: Full=Potassium channel toxin alpha-KTx J123; Flags: Precursor
BmKaKTx28	MMa23444	0	0	1258.05	1034.95	2545.93	1419.26	529.28	921.98	2106.95	1089.85	899.4	1201.9	300.98	518.91	916	Q9BKB4.1|1.8e-25|RecName: Full=Potassium channel toxin alpha-KTx 14.4; AltName: Full=BmSKTx1; AltName: Full=Neurotoxin SKTx1; Flags: Precursor
BmKaKTx29	MMa25600	12781.2	18657.4	23521.3	64857.6	29675.1	18446.7	15142.3	21695.8	20916	15701.6	32988.2	22246.1	19464.8	28916.7	14458.3	AAF24057.1|7.5e-26|neurotoxin P01 [Mesobuthus martensii]
BmKaKTx33	MMa34788	0.36	0	29.87	169.13	40.69	15.74	58.61	71.39	24.49	34.41	37.86	41.1	41.12	101.82	4.28	AIL48756.1|2.9e-15|potassium channel blocker pMeKTx18-2 [Mesobuthus eupeus]
BmKaKTx37	MMa20479	5.02	5.59	2.47	0.51	4.11	2.93	6.44	4.67	1.19	1.09	5.68	4.78	4.65	3.49	6.37	B8XH38.1|1.3e-16|RecName: Full=Potassium channel toxin-like Tx677; Flags: Precursor
BmKaKTx39	MMa36174	3.96	2.78	153.79	184.38	118.04	270.07	53.64	44.17	78.02	246.12	76.23	68.08	137.18	58.37	97.71	AIL48782.1|1.1e-25|potassium channel blocker pMeKTx5-1 [Mesobuthus eupeus]
BmKaKTx41	MMa42180	207.05	342.99	404.16	1915.19	399.69	212.62	162.24	324.77	286.47	194.2	266.28	299.24	258.6	249.9	385.28	Q95P89.1|1.8e-16|RecName: Full=Putative potassium channel blocker TXKS1; AltName: Full=BmTXKS1; Flags: Precursor
BmKbKTx1	MMa43637	3268.84	2324.05	3250.41	3328.56	2420.98	2087.84	2964.36	2798.21	3227.73	2282.88	2522.03	4018.35	2188.06	3694.89	3528.15	Q9N661.1|4.3e-36|RecName: Full=Potassium channel toxin BmTXK-beta-2; Short=BmTX K beta2'; Short=BmTXKbeta2; Short=Toxin BmTX K-beta2; AltName: Full=Potassium channel toxin beta-KTx 4; Flags: Precursor
BmKbKTx2	MMa35531	3804.43	3055.97	3543.43	3969.02	2290.24	2211.34	2817.27	2883.45	3748.76	2720.42	3166.72	3739.51	2423.25	3646.51	2961.59	Q9NJC6.1|1.7e-33|RecName: Full=Potassium channel toxin BmTXK-beta; AltName: Full=BmKLK; AltName: Full=Potassium channel toxin beta-KTx 3; AltName: Full=Toxin BmTX K-beta; Short=BmTXKbeta; Flags: Precursor
BmKrKTx1	MMa43623	52.02	58.5	30.58	98.88	29.22	16.05	16.07	14.57	45.46	28.7	35.5	12.54	12.21	19.18	14.87	P59938.1|1.4e-19|RecName: Full=Potassium channel toxin gamma-KTx 2.2; AltName: Full=BmKK7; AltName: Full=BmKKx2; Flags: Precursor
BmKKTx1	MMa56512	3928.27	3154.93	1017.82	1597.47	469.35	102.31	260.37	792.47	327.89	383.38	255.48	571.68	332.15	611.12	766.58	D2CFI7.1|5.7e-67|RecName: Full=Venom peptide MmKTx1; AltName: Full=BmTXLP1; AltName: Full=BmTXLP4; Flags: Precursor
BmKClTx1	MMa37070	0	0	490.93	678.84	339.03	186.17	392.36	591.98	510.29	289.06	329.97	662.32	256.33	451.7	438.78
BmKClTx2	MMa44674	0	0	61.93	0	0	0	2.58	0	0	0	0	75.28	0	0	86.45	Q9BJW4.1|4.0e-10|RecName: Full=Neurotoxin Bm12-b; Flags: Precursor
BmKClTx3	MMa00982	0	0	524.29	398.23	483.25	69.34	186.63	235.97	552.69	214.46	109.55	302.58	102.92	173.57	101.19	Q9UAD0.1|8.0e-11|RecName: Full=Neurotoxin BmK CT; Short=BmKCT; AltName: Full=Bm-12; AltName: Full=BmKCL1; AltName: Full=CT neurotoxin; AltName: Full=Cl(-)-channel toxin; AltName: Full=Short-chain toxin KCT; AltName: Full=TXCL1; Flags: Precursor
BmKClTx5	MMa08179	0	0	10.12	9.18	16.95	10.92	1.03	3.23	4.33	1.53	1.66	1.24	1.52	2.29	3.93	P60269.1|1.1e-09|RecName: Full=Insectotoxin-I4; AltName: Full=BeI4
BmKCaTx1	MMa15573	0	0	238.5	0	0	337.25	0	0	0.8	880.28	128.08	0.83	434.7	0	85.4	AIL48800.1|4.8e-14|potassium channel blocker pMeKTx30-3 [Mesobuthus eupeus]
BmKCaTx2	MMa48745	0	7.53	9.12	0	0	5.25	0	0	0	63.44	1.68	0	76.54	0	3.42	AIL48800.1|1.2e-12|potassium channel blocker pMeKTx30-3 [Mesobuthus eupeus]
BmKDfsin4	MMa39352	195.65	465.18	260.17	205.16	889.26	577.78	614.81	392.82	503	587.22	401.89	567.11	945.61	153.24	283.45	AIX87626.1|1.2e-19|defensin-1 [Androctonus bicolor]
BmKDfsin5	MMa36626	41.52	20.15	29.59	11.78	37.37	20.18	14.65	45.39	37.7	31.05	17.11	13.81	28.86	17.61	63.16	AIX87626.1|4.1e-21|defensin-1 [Androctonus bicolor]
BmKDfsin7	MMa09285	0	0.37	489.35	0.15	18.12	1.01	0.64	124.08	153.97	188.03	0.51	0.33	27.12	0.15	22.73	AIX87626.1|1.7e-17|defensin-1 [Androctonus bicolor]
BmKDfsin8	MMa39355	730.77	377.9	184.94	30.09	420.8	771.68	100.81	57.23	420.9	349.2	93.68	227.06	277.01	30.51	408.64	AIX87626.1|1.9e-25|defensin-1 [Androctonus bicolor]
